# Supplementary material for: Choice of Glucose-Lowering Drugs as Initial Monotherapy for Type 2 Diabetes Patients with Contraindications or Intolerance to Metformin: A Systematic Review and Meta-Analysis
Source: J Clin Med. 2022 Nov 30;11(23):7094. doi: 10.3390/jcm11237094 (PMC9740076; doi:10.3390/jcm11237094)
Supplement: Supplementary file 1 [file jcm-11-07094-s001.zip]

Archive with 1 entries (1 files):
- jcm-2035854-supplementary.pdf
